# Supplementary material for: Investigation of Brain Function-Related Myokine Secretion by Using Contractile 3D-Engineered Muscle
Source: Int J Mol Sci. 2022 May 20;23(10):5723. doi: 10.3390/ijms23105723 (PMC9144730; doi:10.3390/ijms23105723)
Supplement: Supplementary file 1 [file ijms-23-05723-s001.zip]

Archive with 1 entries (1 files):
- ijms-1698470-supplementary.mp4
